# Supplementary material for: Lubiprostone Improves Distal Segment-Specific Colonic Contractions through TRPC4 Activation Stimulated by EP3 Prostanoid Receptor
Source: Pharmaceuticals (Basel). 2024 Oct 4;17(10):1327. doi: 10.3390/ph17101327 (PMC11509986; doi:10.3390/ph17101327)
Supplement: Supplementary file 1 [file pharmaceuticals-17-01327-s001.zip]

Archive with 1 entries (1 files):
- pharmaceuticals-3217365-supplementary.pdf
